# Supplementary material for: Anaemia Profile and Inflammation Markers in Stunted Children Under Two Years in Indonesia
Source: Children (Basel). 2024 Oct 29;11(11):1315. doi: 10.3390/children11111315 (PMC11592781; doi:10.3390/children11111315)
Supplement: Supplementary file 1 [file children-11-01315-s001.zip]

Archive with 1 entries (1 files):
- children-3253267-supplementary.pdf
